# Supplementary material for: Methane-yielding microbial communities processing lactate-rich substrates: a piece of the anaerobic digestion puzzle
Source: Biotechnol Biofuels. 2018 Apr 21;11:116. doi: 10.1186/s13068-018-1106-z (PMC5910564; doi:10.1186/s13068-018-1106-z)
Supplement: Supplementary file 1 — Additional file 1. Genera present in both the M1A and M1B communities with corresponding read numbers used in searching for genes of the Wood–Ljungdahl pathway. [file 13068_2018_1106_MOESM1_ESM.xlsx]

## Sheet: Lactate
Genus	M1A	M1B
Acetobacter	29	2
Acetobacterium	66	111
Acholeplasma	440	90
Achromobacter	0	1
Acidaminobacter	15	3
Acidaminococcus	117	37
Acidimicrobium	4000	128
Acinetobacter	28	2
Actinoallomurus	0	5
Actinobaculum	3	17
Actinocatenispora	0	10
Actinomyces	9	11
Actinopolymorpha	1	2
Actinotalea	0	4
Aeromicrobium	0	28
Agrobacterium	0	4
Agrococcus	0	1
Agromyces	3	2
Alkaliphilus	1254	402
Amaricoccus	0	1
Aminiphilus	1456	2159
Aminobacterium	1019	309
Ammonifex	2	8
Amycolatopsis	2	0
Anaerobaculum	1	0
Anaerobiospirillum	0	2
Anaerobranca	32	117
Anaerofilum	16	17
Anaerofustis	1	4
Anaerolinea	1	35
Anaeromusa	0	354
Anaerospora	1	0
Anaerotruncus	39	12
Anaerovibrio	6428	54
Anoxybacillus	1	0
Aquimarina	192	17
Aquimonas	0	4
Arcanobacterium	1	7
Arcobacter	50	44
Atopobium	9	4
Azoarcus	0	1
Azospirillum	3	1
Bacillus	11	18
Bacteroides	2257	581
Bartonella	1	2
Bdellovibrio	1	16
Bellilinea	30	499
Bifidobacterium	19	26
Blautia	1317	49
Borrelia	10	52
Bosea	0	15
Brachyspira	0	61
Bradyrhizobium	0	20
Brevibacillus	1	33
Brevibacterium	0	1
Brevundimonas	0	10
Butyricimonas	3	0
Butyrivibrio	2	4
Caldanaerobacter	0	1
Caldicellulosiruptor	99	452
Caldilinea	30	12
Caldisphaera	2	9
Caldithrix	391	1064
Caloramator	266	493
Calothrix	7	10
Campylobacter	2	7
Amoebophilus_Candidatus	52	33
Blochmannia_Candidatus	0	1
Contubernalis_Candidatus	5	9
Glomeribacter_Candidatus	0	1
Liberibacter_Candidatus	2	2
Methanoregula_Candidatus	0	1
Methylacidiphilum_Candidatus	28	167
Phytoplasma_Candidatus	5	2
Scalindua_Candidatus	0	7
Solibacter_Candidatus	0	17
Tammella_Candidatus	598	3315
Carboxydocella	28	219
Cerasicoccus	0	1
Chlorobaculum	2	4
Chondromyces	0	5
Chromobacterium	2	1
Chryseobacterium	382	288
Chthoniobacter	259	791
Citrobacter	93	0
Cloacibacillus	7	199
Clostridium	2541	1674
Cohnella	5	34
Collinsella	0	1
Comamonas	0	4
Coprococcus	1	2
Coraliomargarita	1	0
Corynebacterium	0	1
Crenothrix	0	1
Curvibacter	0	1
Cystobacter	3	49
Dechloromonas	0	12
Deferribacter	1	11
Dehalobacter	3	6
Dehalobacterium	34	56
Dehalogenimonas	4	3
Deinococcus	1	2
Denitrobacter	0	4
Desulfacinum	7	9
Desulfitobacter	3	8
Desulfitobacterium	2	8
Desulfobacter	33	67
Desulfobulbus	11	51
Desulfococcus	3	0
Desulfofaba	1	0
Desulfofrigus	81	12
Desulfomonile	26	353
Desulfonatronum	2	3
Desulfonauticus	162	391
Desulfosarcina	115	241
Desulfosporosinus	12	13
Desulfotalea	1	4
Desulfotomaculum	14	53
Desulfovibrio	5159	1216
Desulfurispirillum	0	1
Desulfurispora	5	300
Desulfuromonas	0	4
Desulfuromusa	0	4
Dethiobacter	0	3
Dethiosulfovibrio	224	664
Devosia	0	4
Dolichospermum	24	63
Dyadobacter	1	1
Dysgonomonas	102	81
Ectothiorhodospira	0	14
Edaphobacter	0	3
Eggerthella	3	16
Ehrlichia	1	1
Elusimicrobium	15	0
Emticicia	13	1
Enterobacter	26	0
Enterococcus	2	2
Erwinia	8	0
Erysipelothrix	25	106
Escherichia	0	1
Euzebya	2	0
Faecalibacterium	3	2
Ferrimonas	4	0
Fervidobacterium	60	124
Flammeovirga	0	3
Flavobacterium	1002	234
Francisella	1	1
Gemella	12	15
Geobacillus	24	80
Geobacter	172	356
Gluconobacter	21	0
Glycomyces	1	7
Gramella	286	49
Granulicella	0	148
Haladaptatus	3	0
Halanaerobacter	3	0
Haliangium	0	1
Haloferax	1	0
Halomonas	1	1
Halorhodospira	0	1
Halorubrum	7	120
Halothiobacillus	148	0
Helicobacter	1	3
Heliorestis	79	119
Hirschia	22	0
Holdemania	1	1
Hydrocarboniphaga	2	0
Hydrogenophaga	0	122
Hymenobacter	1	6
Hyphomonas	0	6
Johnsonella	62	95
Kineosporia	1	5
Kitasatospora	2	0
Klebsiella	18	0
Kocuria	0	1
Kosmotoga	186	539
Kribbella	1	0
Kushneria	1	3
Labrys	0	5
Lachnobacterium	1	1
Lachnospira	43	13
Lactobacillus	4	74
Lactococcus	1	2
Legionella	1	2
Lentibacillus	5	0
Leptolyngbya	175	215
Leptospira	0	4
Leucobacter	1	5
Leuconostoc	21	4
Leucothrix	1	1
Lewinella	1	2
Limnobacter	0	1
Litoricola	2	0
Longilinea	47	704
Luteibacter	0	3
Luteimonas	1	0
Luteococcus	0	11
Lysinibacillus	1	0
Lysobacter	0	1
Macrococcus	21	8
Mannheimia	0	2
Maricaulis	1	0
Marichromatium	4	0
Marinitoga	8	423
Marinobacter	10	3
Marinococcus	1	1
Marinomonas	0	1
Megasphaera	2945	1166
Mesorhizobium	0	2
Methanobacterium	723	974
Methanobrevibacter	12	34
Methanocorpusculum	717	1682
Methanoculleus	169	4072
Methanofollis	60	176
Methanogenium	1	1
Methanosaeta	23114	27553
Methanosalsum	2	2
Methanosarcina	40	21
Methanosphaera	0	2
Methanospirillum	817	94
Methylobacillus	0	11
Methylomicrobium	0	2
Methylomonas	0	31
Methylonatrum	4	8
Methylotenera	0	6
Micrococcus	0	1
Microcystis	4	3
Micromonospora	2	2
Mitsuokella	1	1
Mogibacterium	2	8
Moorella	21	60
Mycobacterium	2	41
Mycoplasma	3	6
Myroides	493	533
Nannocystis	21	111
Natranaerobius	0	5
Natroniella	1	0
Natronincola	75	13
Negativicoccus	14	29
Neorickettsia	0	2
Nisaea	0	1
Nostoc	2	0
Novosphingobium	0	1
Ochrobactrum	0	2
Odoribacter	6	0
Oenococcus	1	0
Olivibacter	8	7
Oribacterium	1	6
Oscillatoria	1	0
Oscillospira	1022	99
Paenibacillus	11	10
Parabacteroides	191	17
Paracoccus	40	0
Parapedobacter	3	2
Pasteuria	0	1
Pectinatus	102	25
Pediococcus	2	1
Pedobacter	6574	6075
Pedomicrobium	1	0
Pedosphaera	0	3
Pelagicoccus	0	2
Pelobacter	1	32
Pelotomaculum	27	114
Peptococcus	46	25
Peptoniphilus	196	94
Persicobacter	0	3
Petrotoga	0	15
Phascolarctobacterium	18	139
Phenylobacterium	0	3
Planctomyces	0	1
Planifilum	0	5
Planococcus	1	0
Pleomorphomonas	1	0
Polaribacter	108	85
Polaromonas	0	1
Pontibacillus	0	1
Porphyromonas	52	17
Prevotella	1	0
Propionibacterium	0	45
Propionicimonas	0	4
Propionispora	841	46
Proteus	8	0
Providencia	1	0
Pseudaminobacter	0	7
Pseudomonas	4	3
Pseudonocardia	3	0
Pseudoramibacter	12	3
Pseudoxanthomonas	0	1
Psychroflexus	2	5
Pyramidobacter	324	393
Pyrococcus	1	0
Rhizobium	0	1
Rhodobacter	1	0
Rhodococcus	1	7
Rhodoplanes	3	0
Rhodospirillum	2	1
Rhodothermus	77	10
Rickettsia	6	10
Rikenella	0	8
Roseococcus	2	0
Roseomonas	1	0
Roseospira	2	0
Rubritalea	0	4
Rubrobacter	1	0
Ruegeria	0	1
Ruminococcus	9	13
Runella	80	20
Saccharopolyspora	3	7
Salinicoccus	1	0
Salinimicrobium	4	0
Salinivibrio	1	0
Sarcina	1	0
Schlegelella	0	1
Sedimentibacter	549	131
Selenomonas	34	13
Shewanella	4	2
Singulisphaera	0	30
Slackia	28	72
Snowella	2	3
Soehngenia	1	0
Solirubrobacter	0	1
Sphaerochaeta	552	269
Sphingobacterium	228	547
Sphingobium	210	25
Sphingomonas	65	51
Sporolactobacillus	3	0
Sporotomaculum	5	17
Staphylococcus	1	2
Streptococcus	24	3
Streptomyces	2	5
Streptosporangium	2	3
Sulfobacillus	2	1075
Sulfurimonas	0	3
Sulfurospirillum	11	0
Swaminathania	63	0
Sutterella	0	3
Symbiobacterium	3	4
Symploca	0	1
Synergistes	5349	967
Syntrophobacter	0	34
Syntrophomonas	9554	3217
Syntrophus	5739	14483
Telmatospirillum	1	0
Tenacibaculum	47	42
Tepidanaerobacter	5	12
Tepidimonas	0	4
Tessaracoccus	0	90
Tetragenococcus	0	1
Tetrasphaera	0	4
Tetrathiobacter	1	3
Thalassospira	0	1
Thauera	0	37
Thermicanus	159	358
Thermoactinomyces	0	1
Thermoanaerobacter	4	33
Thermoanaerobacterium	0	4
Thermobaculum	60	99
Thermocladium	5	25
Thermococcus	217	199
Thermodesulfatator	3	1
Thermodesulfovibrio	59	70
Thermogemmatispora	1	10
Thermosinus	0	4
Thermosipho	1	0
Thermovenabulum	1277	1320
Thermovirga	2	1
Thermus	0	1
Thioalkalivibrio	0	2
Thiobacillus	0	9
Thiocapsa	0	22
Thiohalorhabdus	1	1
Thiorhodococcus	2	0
Thiothrix	1	1
Tindallia	3	2
Tolumonas	5	0
Treponema	1482	4609
Trichococcus	5	0
Tsukamurella	0	7
Turicibacter	1	0
Uliginosibacterium	0	1
Veillonella	23	4
Vibrio	1	0
Waddlia	1	0
Weissella	3	0
Xanthobacter	1	0
Yaniella	7	5
Zhouia	2	1
