# Supplementary material for: Methane-yielding microbial communities processing lactate-rich substrates: a piece of the anaerobic digestion puzzle
Source: Biotechnol Biofuels. 2018 Apr 21;11:116. doi: 10.1186/s13068-018-1106-z (PMC5910564; doi:10.1186/s13068-018-1106-z)
Supplement: Supplementary file 2 — Additional file 2. Enzymes (identified by EC number) of prokaryotic carbon fixation pathways in bioreactor microbial communities M1A and M1B, including the enzymes comprising the Wood–Ljungdahl pathway. [file 13068_2018_1106_MOESM2_ESM.xlsx]

## Sheet: Carbon_fixation_pathways_in_pro
#This file represents the effective 'Enzyme Abundance Profile' corresponding to Carbon_fixation_pathways_in_prokaryotes pathway in the sample class(es) of the submitted metagenomic data viz. M1A and M1B
.
#The first column of this file represents the list of enzymes corresponding to Carbon_fixation_pathways_in_prokaryotes pathway inferred in the submitted environment(s).
#NOTE: The effective enzyme abundance profile was computed using Mean as the Central Tendency. You may re-run Local Mapper for using a different central tendency
Elements	Lactate_1	Lactate_2
4.2.1.2	776.821	836.149
4.2.1.3	720.594	716.782
1.2.7.3	431.222	423.65
1.2.7.1	341.801	459.299
5.4.99.2	326.589	334.268
6.2.1.1	300.922	384.516
1.3.99.1	223.834	171.035
2.3.1.9	184.813	161.246
6.4.1.1	147.113	160.113
6.4.1.2	119.043	86.609
4.2.1.17	116.413	102.109
2.7.2.1	116.315	102.73
6.2.1.5	107.417	175.93
3.5.4.9	104.197	100.125
1.5.1.5	104.182	100.071
1.2.99.2	102.551	80.763
1.2.7.4	87.065	90.766
6.4.1.3	83.514	70.25
2.7.9.2	80.71	97.048
1.5.1.20	77.632	72.106
2.1.1.245	71.384	88.035
5.1.99.1	62.663	86.774
1.1.1.35	62.122	43.281
1.1.1.42	61.218	49.483
2.3.1.8	60.889	41.439
6.3.4.3	59.171	52.938
2.7.9.1	37.777	24.061
2.3.3.8	30.749	31.266
1.1.1.37	29.503	40.282
6.3.4.14	28.376	24.794
5.3.3.3	22.285	22.237
1.2.1.43	21.257	22.968
4.1.1.31	15.282	14.638
2.3.1.169	7.925	5.107
5.3.3.8	7.063	6.538
4.2.1.120	6.713	15.602
5.1.2.3	4.514	5.293
1.1.1.298	4.511	0.216
4.2.1.99	2.571	2.101
4.1.3.24	1.41	0.82
4.1.3.34	1.279	2.07
2.1.1.258	0.353	1.149
1.2.1.76	0.095	0.062
4.2.1.116	0.011	0.001
6.2.1.18	0	0.001

## Sheet: Pyruvate_metabolism.Effective-E
#This file represents the effective 'Enzyme Abundance Profile' corresponding to Pyruvate_metabolism pathway in the sample class(es) of the submitted metagenomic data viz. Lactate_1 and Lactate_2
.
#The first column of this file represents the list of enzymes corresponding to Pyruvate_metabolism pathway inferred in the submitted environment(s).
#NOTE: The effective enzyme abundance profile was computed using Mean as the Central Tendency. You may re-run Local Mapper for using a different central tendency
Elements	Lactate_1.EC	Lactate_2.EC
1.1.1.1	1451.02	1256.71
4.1.1.3	425.064	446.571
1.2.7.1	341.801	459.299
6.2.1.1	300.922	384.516
2.3.1.12	262.241	310.047
1.2.1.3	212.855	225.111
2.3.1.9	184.813	161.246
4.1.3.-	0	0
6.4.1.1	147.113	160.113
6.4.1.2	119.043	86.609
2.3.1.54	118.124	34.568
1.8.1.4	118.108	89.28
2.7.2.1	116.315	102.73
2.3.3.13	100.824	113.435
3.1.2.6	98.366	107.738
1.1.1.27	87.258	86.307
4.1.1.-	0	0
2.7.9.2	80.71	97.048
1.2.1.10	75.932	40.81
2.7.1.40	72.68	70.706
3.6.1.7	72.178	94.362
1.1.1.40	62.754	38.334
2.3.1.8	60.889	41.439
4.4.1.5	58.643	52.988
1.1.1.38	56.008	62.379
1.2.1.22	45.186	21.185
4.1.1.49	45.084	32.383
2.3.3.14	43.506	49.194
2.8.3.1	39.299	39.362
2.7.9.1	37.777	24.061
1.1.1.28	35.983	26.301
1.2.4.1	34.105	27.606
2.3.3.-	0	0
6.2.1.13	32.58	57.177
1.1.1.37	29.503	40.282
6.3.4.14	28.376	24.794
4.2.3.3	27.22	15.561
1.1.2.3	24.876	13.571
1.2.1.8	24.241	32.225
1.1.1.21	20.072	11.303
1.1.1.81	18.632	22.836
1.1.2.4	18.588	29.661
4.1.1.31	15.282	14.638
1.1.1.77	14.977	5.813
4.1.1.32	12.107	9.922
1.1.5.4	7.636	6.132
1.1.1.79	7.302	4.64
3.1.2.1	6.275	4.988
2.3.3.9	6.028	3.067
1.2.3.3	3.548	12.685
1.2.1.21	3.364	1.151
1.13.12.4	2.127	3.396
1.2.5.1	1.649	1.498
1.1.2.5	1.164	0.623
1.2.1.31	0.001	0.001
1.1.1.39	0.001	0

## Sheet: Methane_metabolism.Effective-EC
#This file represents the effective 'Enzyme Abundance Profile' corresponding to Methane_metabolism pathway in the sample class(es) of the submitted metagenomic data viz. Lactate_1 and Lactate_2
.
#The first column of this file represents the list of enzymes corresponding to Methane_metabolism pathway inferred in the submitted environment(s).
#NOTE: The effective enzyme abundance profile was computed using Mean as the Central Tendency. You may re-run Local Mapper for using a different central tendency
Elements	Lactate_1.EC	Lactate_2.EC
1.1.1.1	1451.02	1256.71
1.2.1.2	506.552	579.038
1.2.99.5	398.726	529.264
1.8.98.1	386.47	524.378
1.2.7.1	341.801	459.299
2.1.1.86	325.524	394.686
2.3.1.-	0	0
6.2.1.1	300.922	384.516
1.1.1.95	283.054	178.209
4.2.1.11	274.795	319.719
4.1.2.13	243.744	266.572
2.1.2.1	229.378	213.963
2.7.1.11	160.524	176.908
1.1.1.-	0	0
2.7.1.-	0	0
1.12.7.2	135.769	86.266
3.1.3.11	134.899	140.428
1.12.1.2	127.661	105.133
2.7.2.1	116.315	102.73
5.4.2.12	112.796	152.402
2.8.4.1	103.056	152.168
1.2.99.2	102.551	80.763
1.2.7.4	87.065	90.766
2.7.9.2	80.71	97.048
2.1.1.245	71.384	88.035
2.5.1.77	67.043	87.463
4.1.2.43	66.564	83.011
4.2.1.114	65.952	82.465
2.2.1.10	65.248	81.787
4.1.1.79	64.455	73.527
2.3.1.8	60.889	41.439
3.1.3.3	58.728	45.423
2.7.1.39	49.44	25.985
2.6.1.52	44.067	47.738
2.3.3.14	43.506	49.194
1.12.98.1	41.23	72.512
5.3.1.27	38.351	61.19
5.4.2.11	37.268	44.816
3.5.4.27	34.357	49.759
2.3.1.101	33.676	42.119
2.7.7.68	33.671	41.761
2.7.8.28	33.498	49.196
6.3.2.34	33.273	41.759
6.3.2.31	33.273	41.759
2.3.3.-	0	0
1.1.1.87	32.797	37.386
1.1.1.37	29.503	40.282
2.7.1.29	26.974	11.766
2.6.1.45	24.268	8.069
2.2.1.11	22.039	29.998
1.2.1.43	21.257	22.968
4.1.1.31	15.282	14.638
3.1.3.71	10.756	10.175
2.6.1.51	9.933	5.173
1.1.1.29	9.061	2.188
1.14.13.8	8.892	6.326
4.4.1.19	7.54	6.633
2.6.1.44	4.848	4.439
2.1.1.246	3.503	3.563
1.1.1.284	2.503	1.956
3.1.2.12	2.076	1.507
4.1.3.24	1.41	0.82
1.6.6.9	1.18	0.28
2.1.1.90	0.85	1.244
1.1.1.337	0.699	0.818
1.12.98.2	0.541	1.088
2.7.1.165	0.494	0.365
3.1.3.37	0.434	0.286
1.5.1.-	0	0
1.4.9.1	0.197	0.105
2.1.1.250	0.125	0.078
1.5.99.11	0.09	0.114
4.4.1.22	0.085	0.093
2.1.1.248	0.081	0.04
6.3.2.32	0.076	0.059
2.1.1.249	0.072	0.034
1.2.1.46	0.059	0.653
1.5.8.2	0.049	0.013
1.5.8.1	0.049	0.013
1.14.13.25	0.042	1.371
2.1.1.247	0.036	0.017
6.2.1.9	0.025	0.023
1.1.2.7	0.025	0.042
1.2.99.4	0.019	0.036
1.5.99.9	0.011	0.1
1.14.99.39	0	0.012
1.14.18.3	0	0.012

## Sheet: Propanoate_metabolism.Effective
#This file represents the effective 'Enzyme Abundance Profile' corresponding to Propanoate_metabolism pathway in the sample class(es) of the submitted metagenomic data viz. Lactate_1 and Lactate_2
.
#The first column of this file represents the list of enzymes corresponding to Propanoate_metabolism pathway inferred in the submitted environment(s).
#NOTE: The effective enzyme abundance profile was computed using Mean as the Central Tendency. You may re-run Local Mapper for using a different central tendency
Elements	Lactate_1.EC	Lactate_2.EC
4.2.1.3	720.594	716.782
4.1.1.4	393.362	402.301
1.2.7.1	341.801	459.299
5.4.99.2	326.589	334.268
6.2.1.1	300.922	384.516
1.2.1.3	212.855	225.111
2.3.1.9	184.813	161.246
6.4.1.2	119.043	86.609
2.3.1.54	118.124	34.568
4.2.1.17	116.413	102.109
2.7.2.1	116.315	102.73
6.2.1.5	107.417	175.93
1.1.1.27	87.258	86.307
6.4.1.3	83.514	70.25
5.1.99.1	62.663	86.774
1.1.1.35	62.122	43.281
2.3.1.8	60.889	41.439
2.8.3.1	39.299	39.362
2.8.3.8	38.732	24.004
6.2.1.13	32.58	57.177
4.1.1.41	30.491	44.725
6.3.4.14	28.376	24.794
2.6.1.19	25.182	23.697
1.2.1.8	24.241	32.225
4.1.3.30	23.57	10.043
1.3.8.7	20.384	43.408
3.5.99.7	20.356	14.06
1.2.1.27	18.417	8.824
1.1.2.8	10.345	10.493
2.6.1.18	7.878	4.782
5.3.3.8	7.063	6.538
2.1.3.1	6.169	4.265
4.2.1.79	5.741	6.682
2.3.3.5	4.93	4.42
5.1.2.3	4.514	5.293
1.1.1.298	4.511	0.216
4.2.1.99	2.571	2.101
3.1.2.4	2.223	1.61
4.1.1.9	1.549	1.8
6.2.1.17	1.418	1.374
2.6.1.22	1.001	0.924
1.2.1.18	0.579	1.606
2.7.2.15	0.088	0.009
2.3.1.222	0.041	0.001
1.2.1.31	0.001	0.001

## Sheet: Butanoate_metabolism.Effective-
#This file represents the effective 'Enzyme Abundance Profile' corresponding to Butanoate_metabolism pathway in the sample class(es) of the submitted metagenomic data viz. Lactate_1 and Lactate_2
.
#The first column of this file represents the list of enzymes corresponding to Butanoate_metabolism pathway inferred in the submitted environment(s).
#NOTE: The effective enzyme abundance profile was computed using Mean as the Central Tendency. You may re-run Local Mapper for using a different central tendency
Elements	Lactate_1.EC	Lactate_2.EC
1.1.1.1	1451.02	1256.71
1.1.1.4	353.914	283.562
1.2.7.1	341.801	459.299
2.3.1.-	0	0
2.2.1.6	256.982	269.156
1.3.99.1	223.834	171.035
2.3.1.9	184.813	161.246
4.2.1.-	0	0
1.1.1.30	154.576	190.796
1.1.1.-	0	0
2.3.1.19	145.501	217.329
4.1.3.4	118.207	117.681
2.3.1.54	118.124	34.568
4.2.1.17	116.413	102.109
2.7.2.7	94.685	76.578
4.1.1.5	92.047	77.107
1.1.1.157	85.016	64.094
6.2.1.2	80.08	104.571
1.2.1.10	75.932	40.81
2.3.3.10	65.007	68.247
1.1.1.35	62.122	43.281
4.2.1.55	60.567	46.53
2.8.3.5	47.649	17.8
1.2.1.16	43.108	36.798
2.8.3.8	38.732	24.004
4.1.1.15	34.067	20.815
1.2.1.20	26.428	25.762
1.2.1.79	26.426	25.761
2.6.1.19	25.182	23.697
5.3.3.3	22.285	22.237
1.1.1.36	17.348	32.103
1.3.8.1	13.912	5.89
6.2.1.16	11.87	9.825
2.8.3.12	11.137	10.335
1.1.1.76	11.024	11.24
1.1.1.304	10.493	10.833
2.8.3.-	0	0
1.2.1.24	9.31	7.688
1.3.1.-	0	0
1.1.1.61	7.41	2.61
5.3.3.8	7.063	6.538
4.2.1.120	6.713	15.602
5.2.1.1	4.842	3.301
5.1.2.3	4.514	5.293
4.1.1.73	4.199	3.839
1.1.1.93	4.199	3.839
1.1.1.83	4.199	3.839
1.1.99.2	3.963	2.348
1.3.1.44	2.983	2.598
4.1.1.70	1.04	2.575
1.1.1.303	1.003	0.891
2.6.1.22	1.001	0.924
3.1.1.22	0.861	0.665
2.8.3.18	0.277	0.29
3.1.1.75	0.119	0.082
1.2.1.76	0.095	0.062
2.6.1.96	0.039	0.027
1.3.1.86	0.003	0.006

## Sheet: Glyoxylate_and_dicarboxylate_me
#This file represents the effective 'Enzyme Abundance Profile' corresponding to Glyoxylate_and_dicarboxylate_metabolism pathway in the sample class(es) of the submitted metagenomic data viz. Lactate_1 and Lactate_2
.
#The first column of this file represents the list of enzymes corresponding to Glyoxylate_and_dicarboxylate_metabolism pathway inferred in the submitted environment(s).
#NOTE: The effective enzyme abundance profile was computed using Mean as the Central Tendency. You may re-run Local Mapper for using a different central tendency
Elements	Lactate_1.EC	Lactate_2.EC
4.2.1.3	720.594	716.773
1.2.1.2	506.552	579.024
4.1.1.2	459.905	474.508
2.3.3.1	426.554	464.469
5.4.99.2	326.589	334.264
2.1.2.1	229.378	213.96
6.3.1.2	219.096	191.357
1.1.1.26	217.333	213.374
2.3.1.9	184.813	161.243
2.6.1.-	0	0
1.1.99.14	103.107	38.992
4.1.1.8	85.039	83.421
6.4.1.3	83.514	70.248
1.1.1.60	77.502	30.724
4.2.1.32	77.495	38.106
3.1.3.18	76.959	96.491
5.1.99.1	62.663	86.772
1.11.1.6	61.865	68.02
4.2.1.55	60.567	46.527
4.1.2.14	54.309	25.56
4.1.3.1	53.816	24.414
1.1.3.15	51.543	55.114
4.1.3.16	47.803	18.843
4.1.1.39	45.825	44.419
1.2.1.22	45.186	21.184
3.5.1.9	42.123	61.321
2.7.1.31	40.927	18.422
3.5.1.10	37.299	46.84
1.1.1.37	29.503	40.282
2.6.1.45	24.268	8.069
5.3.1.22	22.705	15.253
1.1.1.81	18.632	22.836
1.1.1.36	17.348	32.102
1.1.1.77	14.977	5.813
2.6.1.2	14.697	15.598
3.5.1.49	10.952	3.301
2.6.1.51	9.933	5.173
1.1.1.29	9.061	2.188
3.5.1.68	8.862	3.17
1.4.7.1	7.361	5.753
1.1.1.79	7.302	4.64
2.3.3.9	6.028	3.067
2.6.1.44	4.848	4.439
4.1.1.73	4.199	3.839
1.1.1.93	4.199	3.839
1.1.1.83	4.199	3.839
1.2.1.21	3.364	1.151
4.2.1.99	2.571	2.101
4.1.1.47	1.797	1.655
4.1.3.24	1.41	0.82
1.3.1.85	0.186	0.042
3.5.1.56	0.122	0.05
6.2.1.9	0.025	0.023
3.5.1.31	0	0
